# Supplementary material for: The invasive blue crab Callinectessapidus Rathbun, 1896 (Decapoda, Portunidae) is rapidly expanding its distributional range in the north-western Mediterranean coast of Morocco
Source: Biodivers Data J. 2024 Jan 22;12:e115875. doi: 10.3897/BDJ.12.e115875 (PMC10825859; doi:10.3897/BDJ.12.e115875)
Supplement: Supplementary material 1 — Data on the findings of Callinectessapidus [file bdj-12-e115875-s001.xlsx]

## Sheet: Sheet1
N	Sex	Fishing gears	Record dates	Localities	GPS Coordinates	Substratum Types	Depth (m)
13	13♂	Trammel net	2022-11-17	Oued Tani (Martil)	35°36'07.7"N 5°16'22.9"W	Muddy	6
8	8♂	Trammel net	2022-11-20	Mouth of Oued Tani	35°36'11.6"N 5°16'03.1"W	Muddy sand	4
2	2♂	Fishing rod	2022-11-29	Azla	35°33'11.4"N 5°14'34.2"W	Sandy	4
7	6♂, 1j	Trammel net	2022-12-13	Oued Tani	35°36'11.1"N 5°16'10.9"W	Muddy	3
15	15♂	Trammel net	2022-12-26	Oued Tani	35°36'09.9"N 5°16'11.9"W	Muddy	5
1	1♂	Fishing rod	2023-01-05	Amsa	35°32'41.7"N 5°13'16.8"W	Sandy	3
5	5♂	Trammel net	2023-01-23	Mouth of Oued Tani	35°36'13.1"N 5°16'01.9"W	Muddy sand	2
3	3♂	Fishing rod	2023-02-16	Sidi Abdeslam Beach	35°35'46.0"N 5°15'43.6"W	Sandy	3
7	3♀, 4♂	Fishing rod	2023-03-09	Mouth of Oued Negro (Fnideq)	35°47'54.3"N 5°21'02.9"W	Sandy mud	4
4	1♀, 3♂	Trammel net	2023-04-05	Oued Tani	35°36'07.5"N 5°16'31.3"W	Muddy	7
6	4♂, 2j	Trammel net	2023-04-27	Oued Tani	35°36'09.7"N 5°16'14.8"W	Muddy	4
4	2♀, 2♂	Diver	2023-05-18	Almina	35°47'32.3"N 5°20'57.3"W	Sandy	2
12	3♀, 8♂, 1j	Trammel net	2023-06-07	Mouth of Oued negro	35°47'53.7"N 5°21'03.4"W	Muddy sand	4
6	5♀, 1♂	Fishing rod	2023-06-18	Oued Tani	35°36'09.2"N 5°16'14.0"W	Muddy	2
5	5♀	Trammel net	2023-06-25	Mouth of Oued Tani	35°36'13.0"N 5°16'01.4"W	Muddy sand	1
9	6♀, 2♂, 1j	Trammel net	2023-07-09	Mouth of Negro	35°47'54.2"N 5°21'01.7"W	Sandy mud	3
11	8♀, 3♂	Trammel net	2023-07-24	Oued Tani	35°36'10.5"N 5°16'08.5"W	Muddy	6
3	3♀	Fishing rod	2023-08-04	Mouth of Oued Negro	35°47'53.8"N 5°21'01.9"W	Muddy sand	2
6	3♀, 3♂	Trammel net	2023-08-27	Mouth of Oued Tani	35°36'13.4"N 5°15'58.3"W	Muddy sand	5
